# Supplementary material for: Hsu-Nielsen source acoustic emission data on a concrete block
Source: Data Brief. 2019 Mar 6;23:103813. doi: 10.1016/j.dib.2019.103813 (PMC6660588; doi:10.1016/j.dib.2019.103813)
Supplement: Multimedia component 2 [file mmc2.zip]

Archive with 302 entries (299 files):
- A/
- A/PLB A_11_43561886_V1.csv
- A/PLB A_11_46832345_V1.csv
- A/PLB A_11_49845473_V1.csv
- A/PLB A_11_53256530_V1.csv
- A/PLB A_11_56655667_V1.csv
- A/PLB A_11_60151946_V1.csv
- A/PLB A_11_63467227_V1.csv
- A/PLB A_11_66859400_V1.csv
- A/PLB A_11_70299445_V1.csv
- A/PLB A_11_73715930_V1.csv
- A/PLB A_12_43561748_V1.csv
- A/PLB A_12_46832201_V1.csv
- A/PLB A_12_49845335_V1.csv
- A/PLB A_12_53256391_V1.csv
- A/PLB A_12_56655530_V1.csv
- A/PLB A_12_60151802_V1.csv
- A/PLB A_12_63467086_V1.csv
- A/PLB A_12_66859268_V1.csv
- A/PLB A_12_70299307_V1.csv
- A/PLB A_12_73715792_V1.csv
- A/PLB A_13_43561930_V1.csv
- A/PLB A_13_46832388_V1.csv
- A/PLB A_13_49845518_V1.csv
- A/PLB A_13_53256603_V1.csv
- A/PLB A_13_56655711_V1.csv
- A/PLB A_13_60151990_V1.csv
- A/PLB A_13_63467272_V1.csv
- A/PLB A_13_66859463_V1.csv
- A/PLB A_13_70299492_V1.csv
- A/PLB A_13_73715947_V1.csv
- A/PLB A_14_43561759_V1.csv
- A/PLB A_14_46832218_V1.csv
- A/PLB A_14_49845347_V1.csv
- A/PLB A_14_53256403_V1.csv
- A/PLB A_14_56655539_V1.csv
- A/PLB A_14_60151820_V1.csv
- A/PLB A_14_63467101_V1.csv
- A/PLB A_14_66859273_V1.csv
- A/PLB A_14_70299318_V1.csv
- A/PLB A_14_73715803_V1.csv
- A/PLB A_15_43561877_V1.csv
- A/PLB A_15_46832335_V1.csv
- A/PLB A_15_49845464_V1.csv
- A/PLB A_15_53256519_V1.csv
- A/PLB A_15_56655656_V1.csv
- A/PLB A_15_60151937_V1.csv
- A/PLB A_15_63467217_V1.csv
- A/PLB A_15_66859391_V1.csv
- A/PLB A_15_70299425_V1.csv
- A/PLB A_15_73715920_V1.csv
- A/PLB A_16_43561810_V1.csv
- A/PLB A_16_46832268_V1.csv
- A/PLB A_16_49845397_V1.csv
- A/PLB A_16_53256453_V1.csv
- A/PLB A_16_56655590_V1.csv
- A/PLB A_16_60151870_V1.csv
- A/PLB A_16_63467151_V1.csv
- A/PLB A_16_66859326_V1.csv
- A/PLB A_16_70299331_V1.csv
- A/PLB A_16_73715842_V1.csv
- A/PLB A_17_43561719_V1.csv
- A/PLB A_17_46832177_V1.csv
- A/PLB A_17_49845306_V1.csv
- A/PLB A_17_53256362_V1.csv
- A/PLB A_17_56655499_V1.csv
- A/PLB A_17_60151780_V1.csv
- A/PLB A_17_63467060_V1.csv
- A/PLB A_17_66859232_V1.csv
- A/PLB A_17_70299278_V1.csv
- A/PLB A_17_73715762_V1.csv
- A/PLB A_18_43561931_V1.csv
- A/PLB A_18_46832389_V1.csv
- A/PLB A_18_49845519_V1.csv
- A/PLB A_18_53256574_V1.csv
- A/PLB A_18_56655711_V1.csv
- A/PLB A_18_60151990_V1.csv
- A/PLB A_18_63467271_V1.csv
- A/PLB A_18_66859445_V1.csv
- A/PLB A_18_70299489_V1.csv
- A/PLB A_18_73715974_V1.csv
- A/PLB A_19_43561766_V1.csv
- A/PLB A_19_46832224_V1.csv
- A/PLB A_19_49845354_V1.csv
- A/PLB A_19_53256409_V1.csv
- A/PLB A_19_56655546_V1.csv
- A/PLB A_19_60151827_V1.csv
- A/PLB A_19_63467107_V1.csv
- A/PLB A_19_66859280_V1.csv
- A/PLB A_19_70299325_V1.csv
- A/PLB A_19_73715810_V1.csv
- A/PLB A_20_43561766_V1.csv
- A/PLB A_20_46832235_V1.csv
- A/PLB A_20_49845354_V1.csv
- A/PLB A_20_53256420_V1.csv
- A/PLB A_20_56655557_V1.csv
- A/PLB A_20_60151827_V1.csv
- A/PLB A_20_63467108_V1.csv
- A/PLB A_20_66859280_V1.csv
- A/PLB A_20_70299326_V1.csv
- A/PLB A_20_73715810_V1.csv
- B/
- B/PLB B_11_12513343_V1.csv
- B/PLB B_11_16026746_V1.csv
- B/PLB B_11_19622041_V1.csv
- B/PLB B_11_2130632_V1.csv
- B/PLB B_11_23137684_V1.csv
- B/PLB B_11_27090873_V1.csv
- B/PLB B_11_30918375_V1.csv
- B/PLB B_11_44310343_V1.csv
- B/PLB B_11_5555957_V1.csv
- B/PLB B_11_8918128_V1.csv
- B/PLB B_12_12513318_V1.csv
- B/PLB B_12_16026765_V1.csv
- B/PLB B_12_19622054_V1.csv
- B/PLB B_12_2130681_V1.csv
- B/PLB B_12_23137685_V1.csv
- B/PLB B_12_27090885_V1.csv
- B/PLB B_12_30918394_V1.csv
- B/PLB B_12_44310386_V1.csv
- B/PLB B_12_5555969_V1.csv
- B/PLB B_12_8918163_V1.csv
- B/PLB B_13_12513329_V1.csv
- B/PLB B_13_16026713_V1.csv
- B/PLB B_13_19622021_V1.csv
- B/PLB B_13_2130652_V1.csv
- B/PLB B_13_23137671_V1.csv
- B/PLB B_13_27090832_V1.csv
- B/PLB B_13_30918347_V1.csv
- B/PLB B_13_44310333_V1.csv
- B/PLB B_13_5555937_V1.csv
- B/PLB B_13_8918114_V1.csv
- B/PLB B_14_12513317_V1.csv
- B/PLB B_14_16026743_V1.csv
- B/PLB B_14_19622032_V1.csv
- B/PLB B_14_2130681_V1.csv
- B/PLB B_14_23137681_V1.csv
- B/PLB B_14_27090886_V1.csv
- B/PLB B_14_30918390_V1.csv
- B/PLB B_14_44310321_V1.csv
- B/PLB B_14_5555946_V1.csv
- B/PLB B_14_8918143_V1.csv
- B/PLB B_15_12513281_V1.csv
- B/PLB B_15_16026672_V1.csv
- B/PLB B_15_19621954_V1.csv
- B/PLB B_15_2130604_V1.csv
- B/PLB B_15_23137604_V1.csv
- B/PLB B_15_27090784_V1.csv
- B/PLB B_15_30918314_V1.csv
- B/PLB B_15_44310285_V1.csv
- B/PLB B_15_5555869_V1.csv
- B/PLB B_15_8918072_V1.csv
- B/PLB B_16_12513239_V1.csv
- B/PLB B_16_16026622_V1.csv
- B/PLB B_16_19621912_V1.csv
- B/PLB B_16_2130561_V1.csv
- B/PLB B_16_23137561_V1.csv
- B/PLB B_16_27090741_V1.csv
- B/PLB B_16_30918266_V1.csv
- B/PLB B_16_44310239_V1.csv
- B/PLB B_16_5555822_V1.csv
- B/PLB B_16_8918025_V1.csv
- B/PLB B_17_12513312_V1.csv
- B/PLB B_17_16026696_V1.csv
- B/PLB B_17_19621984_V1.csv
- B/PLB B_17_2130635_V1.csv
- B/PLB B_17_23137635_V1.csv
- B/PLB B_17_27090815_V1.csv
- B/PLB B_17_30918315_V1.csv
- B/PLB B_17_44310316_V1.csv
- B/PLB B_17_5555900_V1.csv
- B/PLB B_17_8918097_V1.csv
- B/PLB B_18_12513366_V1.csv
- B/PLB B_18_16026776_V1.csv
- B/PLB B_18_19622064_V1.csv
- B/PLB B_18_2130734_V1.csv
- B/PLB B_18_23137714_V1.csv
- B/PLB B_18_27090933_V1.csv
- B/PLB B_18_30918423_V1.csv
- B/PLB B_18_44310396_V1.csv
- B/PLB B_18_5556018_V1.csv
- B/PLB B_18_8918177_V1.csv
- B/PLB B_19_12513278_V1.csv
- B/PLB B_19_16026663_V1.csv
- B/PLB B_19_19621951_V1.csv
- B/PLB B_19_2130601_V1.csv
- B/PLB B_19_23137601_V1.csv
- B/PLB B_19_27090781_V1.csv
- B/PLB B_19_30918310_V1.csv
- B/PLB B_19_44310283_V1.csv
- B/PLB B_19_5555866_V1.csv
- B/PLB B_19_8918063_V1.csv
- B/PLB B_20_12513299_V1.csv
- B/PLB B_20_16026693_V1.csv
- B/PLB B_20_19621982_V1.csv
- B/PLB B_20_2130622_V1.csv
- B/PLB B_20_23137632_V1.csv
- B/PLB B_20_27090813_V1.csv
- B/PLB B_20_30918331_V1.csv
- B/PLB B_20_44310313_V1.csv
- B/PLB B_20_5555897_V1.csv
- B/PLB B_20_8918094_V1.csv
- C/
- C/C_11_20424540_V1.csv
- C/C_11_24314489_V1.csv
- C/C_11_27935295_V1.csv
- C/C_11_31859449_V1.csv
- C/C_11_35478248_V1.csv
- C/C_11_39457496_V1.csv
- C/C_11_43041972_V1.csv
- C/C_11_48618360_V1.csv
- C/C_11_52212910_V1.csv
- C/C_11_55268849_V1.csv
- C/C_11_58412160_V1.csv
- C/C_12_20424281_V1.csv
- C/C_12_24314229_V1.csv
- C/C_12_27935036_V1.csv
- C/C_12_31859192_V1.csv
- C/C_12_35477988_V1.csv
- C/C_12_39457237_V1.csv
- C/C_12_43041717_V1.csv
- C/C_12_48618077_V1.csv
- C/C_12_52212649_V1.csv
- C/C_12_55268594_V1.csv
- C/C_12_58411906_V1.csv
- C/C_13_20424500_V1.csv
- C/C_13_24314449_V1.csv
- C/C_13_27935254_V1.csv
- C/C_13_31859406_V1.csv
- C/C_13_35478207_V1.csv
- C/C_13_39457456_V1.csv
- C/C_13_43041931_V1.csv
- C/C_13_48618297_V1.csv
- C/C_13_52212870_V1.csv
- C/C_13_55268808_V1.csv
- C/C_13_58412117_V1.csv
- C/C_14_20424231_V1.csv
- C/C_14_24314180_V1.csv
- C/C_14_27934987_V1.csv
- C/C_14_31859138_V1.csv
- C/C_14_35477939_V1.csv
- C/C_14_39457198_V1.csv
- C/C_14_43041673_V1.csv
- C/C_14_48618019_V1.csv
- C/C_14_52212600_V1.csv
- C/C_14_55268539_V1.csv
- C/C_14_58411850_V1.csv
- C/C_15_20424457_V1.csv
- C/C_15_24314406_V1.csv
- C/C_15_27935212_V1.csv
- C/C_15_31859364_V1.csv
- C/C_15_35478165_V1.csv
- C/C_15_39457413_V1.csv
- C/C_15_43041890_V1.csv
- C/C_15_48618254_V1.csv
- C/C_15_52212827_V1.csv
- C/C_15_55268765_V1.csv
- C/C_15_58412074_V1.csv
- C/C_16_20424398_V1.csv
- C/C_16_24314360_V1.csv
- C/C_16_27935160_V1.csv
- C/C_16_31859319_V1.csv
- C/C_16_35478112_V1.csv
- C/C_16_39457353_V1.csv
- C/C_16_43041844_V1.csv
- C/C_16_48618224_V1.csv
- C/C_16_52212767_V1.csv
- C/C_16_55268726_V1.csv
- C/C_16_58412030_V1.csv
- C/C_17_20424204_V1.csv
- C/C_17_24314152_V1.csv
- C/C_17_27934974_V1.csv
- C/C_17_31859110_V1.csv
- C/C_17_35477924_V1.csv
- C/C_17_39457159_V1.csv
- C/C_17_43041650_V1.csv
- C/C_17_48618009_V1.csv
- C/C_17_52212574_V1.csv
- C/C_17_55268513_V1.csv
- C/C_17_58411827_V1.csv
- C/C_19_20424343_V1.csv
- C/C_19_24314243_V1.csv
- C/C_19_27935098_V1.csv
- C/C_19_31859249_V1.csv
- C/C_19_35478050_V1.csv
- C/C_19_39457298_V1.csv
- C/C_19_43041775_V1.csv
- C/C_19_48618188_V1.csv
- C/C_19_52212712_V1.csv
- C/C_19_55268602_V1.csv
- C/C_19_58411959_V1.csv
- C/C_20_20424246_V1.csv
- C/C_20_24314195_V1.csv
- C/C_20_27935001_V1.csv
- C/C_20_31859152_V1.csv
- C/C_20_35477954_V1.csv
- C/C_20_39457202_V1.csv
- C/C_20_43041678_V1.csv
- C/C_20_48618042_V1.csv
- C/C_20_52212615_V1.csv
[truncated: 2 more entries]
