# Supplementary material for: Hsu-Nielsen source acoustic emission data on a concrete block
Source: Data Brief. 2019 Mar 6;23:103813. doi: 10.1016/j.dib.2019.103813 (PMC6660588; doi:10.1016/j.dib.2019.103813)
Supplement: Multimedia component 2 [file mmc2.zip › A/PLB A_20_70299326_V1.csv]

SOURCE FILE NAME: C:\Users\sgh_v\Desktop\Data plb to Ramin\Filtered\PLB A.dta
DATE: Friday	September 01	2017
TIME: 10:48:59
SAMPLE INTERVAL (Seconds): 0.0000010000
SIGNAL UNITS: volts
TIME UNITS: Seconds
DATA TYPE: WAVEFORM
NUMBER OF DATA POINTS PER WAVEFORM: 1024
CHANNEL NUMBER: 20
HIT NUMBER: 9
TIME OF TEST: 70.2993240356
0.00079346
0.00018311
-0.00006104
-0.00030518
-0.00024414
-0.00024414
-0.00024414
-0.00018311
-0.00024414
-0.00024414
-0.00024414
-0.00018311
-0.00024414
-0.00018311
-0.00024414
-0.00024414
-0.00024414
-0.00018311
-0.00018311
-0.00018311
-0.00012207
-0.00024414
-0.00012207
-0.00024414
-0.00024414
-0.00024414
-0.00024414
-0.00024414
-0.00024414
-0.00018311
-0.00030518
-0.00018311
-0.00018311
-0.00018311
-0.00018311
-0.00006104
-0.00018311
-0.00030518
-0.00030518
-0.00018311
-0.00012207
-0.00024414
-0.00018311
-0.00018311
-0.00012207
-0.00030518
-0.00024414
-0.00012207
-0.00018311
-0.00018311
-0.00012207
-0.00018311
-0.00018311
-0.00018311
-0.00018311
-0.00018311
-0.00024414
-0.00024414
-0.00030518
-0.00024414
-0.00024414
-0.00018311
-0.00018311
-0.00024414
-0.00024414
-0.00024414
-0.00024414
-0.00024414
-0.00024414
-0.00018311
-0.00018311
-0.00012207
-0.00018311
-0.00006104
-0.00018311
-0.00024414
-0.00006104
-0.00012207
-0.00012207
-0.00024414
-0.00030518
-0.00012207
-0.00024414
-0.00024414
-0.00024414
-0.00024414
-0.00012207
-0.00018311
-0.00024414
-0.00024414
-0.00018311
-0.00024414
-0.00024414
-0.00024414
-0.00024414
-0.00024414
-0.00030518
-0.00024414
-0.00018311
-0.00036621
-0.00012207
-0.00012207
-0.00024414
-0.00024414
-0.00024414
-0.00024414
-0.00012207
-0.00024414
-0.00030518
-0.00018311
-0.00024414
-0.00012207
-0.00018311
-0.00018311
-0.00036621
-0.00030518
-0.00012207
-0.00018311
-0.00024414
-0.00024414
-0.00024414
-0.00018311
-0.00012207
-0.00024414
-0.00030518
-0.00024414
-0.00024414
-0.00024414
-0.00018311
-0.00018311
-0.00018311
-0.00030518
-0.00030518
-0.00018311
-0.00030518
-0.00018311
-0.00024414
-0.00036621
-0.00036621
-0.00012207
-0.00012207
-0.00018311
-0.00018311
-0.00024414
-0.00012207
-0.00018311
-0.00018311
-0.00030518
-0.00036621
-0.00030518
-0.00024414
-0.00024414
-0.00018311
-0.00030518
-0.00024414
-0.00006104
-0.00024414
-0.00030518
-0.00012207
-0.00030518
-0.00030518
-0.00024414
-0.00030518
-0.00024414
-0.00024414
-0.00018311
-0.00024414
-0.00036621
-0.00036621
-0.00030518
-0.00024414
-0.00024414
-0.00030518
-0.00018311
-0.00024414
-0.00036621
-0.00018311
-0.00012207
-0.00030518
-0.00018311
-0.00012207
-0.00024414
-0.00030518
-0.00018311
-0.00024414
-0.00018311
-0.00036621
-0.00006104
-0.00006104
-0.00030518
-0.00018311
-0.00030518
-0.00024414
-0.00024414
-0.00024414
-0.00036621
-0.00024414
-0.00024414
-0.00018311
-0.00024414
-0.00018311
-0.00018311
-0.00030518
-0.00018311
-0.00036621
-0.00030518
-0.00012207
-0.00024414
-0.00024414
-0.00012207
-0.00012207
-0.00018311
-0.00018311
-0.00024414
-0.00024414
-0.00030518
-0.00030518
-0.00018311
-0.00024414
-0.00012207
-0.00018311
-0.00018311
-0.00012207
-0.00012207
-0.00030518
-0.00030518
-0.00018311
-0.00018311
-0.00018311
-0.00018311
-0.00018311
-0.00018311
-0.00012207
-0.00012207
-0.00018311
-0.00030518
-0.00012207
-0.00012207
-0.00024414
-0.00018311
-0.00018311
-0.00018311
-0.00012207
-0.00018311
-0.00006104
-0.00012207
-0.00024414
-0.00024414
-0.00006104
-0.00018311
-0.00030518
0.00000000
0.00012207
0.00000000
-0.00018311
-0.00067139
-0.00097656
-0.00091553
-0.00018311
0.00042725
0.00073242
0.00067139
0.00024414
0.00018311
0.00024414
0.00006104
-0.00097656
-0.00177002
-0.00231934
-0.00183105
-0.00091553
0.00036621
0.00115967
0.00054932
-0.00018311
-0.00048828
-0.00036621
-0.00024414
-0.00024414
0.00006104
0.00036621
0.00061035
0.00024414
0.00036621
0.00048828
0.00042725
-0.00036621
0.00000000
0.00048828
0.00122070
0.00103760
0.00085449
0.00048828
-0.00061035
-0.00231934
-0.00286865
-0.00244141
-0.00177002
-0.00164795
-0.00115967
-0.00018311
0.00115967
0.00207520
0.00158691
0.00091553
0.00018311
-0.00091553
-0.00134277
-0.00164795
-0.00177002
-0.00213623
-0.00128174
0.00024414
0.00170898
0.00225830
0.00140381
0.00030518
-0.00048828
-0.00103760
-0.00134277
-0.00201416
-0.00195313
-0.00067139
0.00195313
0.00329590
0.00274658
0.00128174
-0.00006104
-0.00067139
-0.00048828
0.00085449
0.00238037
0.00268555
0.00085449
-0.00109863
-0.00268555
-0.00457764
-0.00585938
-0.00537109
-0.00427246
-0.00207520
0.00152588
0.00524902
0.00585938
0.00372314
0.00024414
-0.00268555
-0.00408936
-0.00256348
0.00079346
0.00317383
0.00396729
0.00384521
0.00299072
0.00140381
-0.00036621
-0.00219727
-0.00402832
-0.00427246
-0.00286865
-0.00061035
0.00146484
0.00164795
-0.00048828
-0.00256348
-0.00329590
-0.00329590
-0.00256348
-0.00146484
0.00079346
0.00274658
0.00317383
0.00177002
-0.00091553
-0.00195313
-0.00207520
-0.00109863
0.00036621
0.00219727
0.00335693
0.00354004
0.00299072
0.00170898
-0.00054932
-0.00262451
-0.00311279
-0.00207520
-0.00146484
-0.00128174
-0.00091553
0.00012207
0.00030518
-0.00036621
-0.00195313
-0.00402832
-0.00506592
-0.00366211
-0.00018311
0.00390625
0.00585938
0.00604248
0.00543213
0.00390625
0.00286865
0.00189209
0.00122070
0.00079346
0.00048828
0.00030518
-0.00048828
-0.00115967
-0.00231934
-0.00384521
-0.00494385
-0.00451660
-0.00354004
-0.00280762
-0.00207520
-0.00201416
-0.00238037
-0.00195313
-0.00079346
0.00018311
0.00073242
0.00000000
-0.00042725
0.00122070
0.00360107
0.00531006
0.00488281
0.00317383
0.00103760
-0.00012207
0.00036621
0.00140381
0.00030518
-0.00183105
-0.00292969
-0.00219727
-0.00109863
-0.00079346
-0.00103760
-0.00207520
-0.00335693
-0.00390625
-0.00262451
-0.00103760
-0.00030518
-0.00036621
0.00000000
0.00073242
0.00164795
0.00158691
0.00170898
0.00207520
0.00213623
0.00122070
-0.00006104
-0.00061035
0.00042725
0.00231934
0.00286865
0.00238037
0.00091553
-0.00061035
-0.00146484
-0.00146484
-0.00122070
-0.00177002
-0.00305176
-0.00299072
-0.00219727
-0.00219727
-0.00268555
-0.00177002
-0.00103760
-0.00030518
0.00000000
-0.00018311
-0.00103760
-0.00103760
0.00054932
0.00280762
0.00378418
0.00347900
0.00292969
0.00256348
0.00201416
0.00140381
0.00085449
0.00018311
-0.00067139
-0.00158691
-0.00189209
-0.00134277
-0.00067139
-0.00115967
-0.00231934
-0.00341797
-0.00354004
-0.00280762
-0.00134277
-0.00024414
-0.00048828
-0.00128174
-0.00140381
-0.00061035
0.00067139
0.00268555
0.00372314
0.00415039
0.00390625
0.00299072
0.00128174
-0.00018311
-0.00122070
-0.00244141
-0.00372314
-0.00347900
-0.00152588
0.00042725
0.00177002
0.00256348
0.00219727
0.00054932
-0.00134277
-0.00219727
-0.00225830
-0.00170898
-0.00103760
-0.00048828
-0.00018311
-0.00030518
-0.00030518
-0.00054932
-0.00079346
-0.00091553
-0.00024414
0.00097656
0.00225830
0.00244141
0.00152588
0.00000000
-0.00146484
-0.00213623
-0.00140381
0.00024414
0.00189209
0.00256348
0.00189209
0.00061035
-0.00134277
-0.00250244
-0.00347900
-0.00415039
-0.00402832
-0.00305176
-0.00085449
0.00152588
0.00292969
0.00268555
0.00146484
-0.00006104
-0.00079346
-0.00109863
-0.00054932
0.00030518
0.00097656
0.00103760
0.00085449
0.00061035
0.00036621
0.00054932
0.00085449
0.00122070
0.00085449
0.00042725
0.00024414
-0.00018311
-0.00048828
-0.00134277
-0.00201416
-0.00280762
-0.00292969
-0.00201416
-0.00103760
0.00024414
0.00091553
0.00042725
-0.00085449
-0.00158691
-0.00146484
-0.00079346
0.00061035
0.00183105
0.00238037
0.00207520
0.00128174
0.00036621
-0.00067139
-0.00146484
-0.00195313
-0.00201416
-0.00183105
-0.00097656
-0.00024414
0.00006104
-0.00024414
-0.00073242
-0.00073242
-0.00054932
-0.00030518
-0.00030518
-0.00048828
-0.00067139
-0.00073242
-0.00012207
0.00042725
0.00109863
0.00140381
0.00170898
0.00213623
0.00164795
0.00109863
0.00000000
-0.00091553
-0.00195313
-0.00238037
-0.00201416
-0.00128174
-0.00036621
0.00048828
0.00085449
0.00097656
0.00048828
0.00024414
-0.00024414
-0.00073242
-0.00122070
-0.00091553
-0.00048828
0.00054932
0.00152588
0.00158691
0.00085449
-0.00042725
-0.00134277
-0.00158691
-0.00079346
0.00036621
0.00091553
0.00073242
-0.00024414
-0.00115967
-0.00128174
-0.00067139
0.00036621
0.00073242
0.00018311
-0.00067139
-0.00146484
-0.00195313
-0.00170898
-0.00158691
-0.00109863
-0.00067139
0.00036621
0.00146484
0.00207520
0.00207520
0.00140381
0.00048828
-0.00054932
-0.00115967
-0.00152588
-0.00085449
-0.00012207
0.00048828
0.00073242
0.00085449
0.00054932
0.00030518
-0.00036621
-0.00079346
-0.00115967
-0.00152588
-0.00128174
-0.00073242
-0.00061035
-0.00073242
-0.00073242
-0.00054932
-0.00048828
-0.00061035
-0.00079346
-0.00085449
-0.00054932
0.00000000
0.00067139
0.00067139
0.00030518
-0.00042725
-0.00073242
-0.00018311
0.00054932
0.00152588
0.00170898
0.00079346
-0.00024414
-0.00140381
-0.00177002
-0.00213623
-0.00170898
-0.00103760
-0.00048828
0.00036621
0.00091553
0.00146484
0.00183105
0.00201416
0.00158691
0.00067139
-0.00042725
-0.00109863
-0.00109863
-0.00061035
0.00018311
0.00036621
0.00030518
0.00006104
-0.00030518
-0.00091553
-0.00128174
-0.00158691
-0.00183105
-0.00146484
-0.00091553
-0.00067139
-0.00073242
-0.00036621
-0.00012207
0.00024414
0.00042725
0.00018311
-0.00030518
-0.00067139
-0.00073242
-0.00048828
-0.00012207
0.00048828
0.00109863
0.00164795
0.00189209
0.00189209
0.00122070
0.00054932
-0.00054932
-0.00085449
-0.00128174
-0.00109863
-0.00073242
-0.00036621
-0.00036621
-0.00079346
-0.00109863
-0.00158691
-0.00201416
-0.00183105
-0.00158691
-0.00097656
-0.00054932
-0.00036621
0.00006104
0.00036621
0.00054932
0.00073242
0.00079346
0.00073242
0.00042725
0.00030518
0.00030518
0.00048828
0.00024414
0.00012207
-0.00018311
-0.00073242
-0.00061035
-0.00048828
0.00030518
0.00067139
0.00085449
0.00042725
-0.00048828
-0.00128174
-0.00195313
-0.00195313
-0.00170898
-0.00122070
-0.00061035
0.00030518
0.00122070
0.00152588
0.00109863
0.00024414
-0.00036621
-0.00103760
-0.00097656
-0.00054932
0.00024414
0.00073242
0.00085449
0.00103760
0.00085449
0.00036621
0.00018311
-0.00012207
-0.00024414
-0.00042725
-0.00067139
-0.00085449
-0.00115967
-0.00122070
-0.00122070
-0.00122070
-0.00085449
-0.00067139
-0.00030518
0.00006104
0.00036621
0.00048828
0.00048828
0.00024414
-0.00012207
-0.00006104
0.00000000
0.00048828
0.00103760
0.00146484
0.00152588
0.00067139
-0.00030518
-0.00140381
-0.00213623
-0.00231934
-0.00183105
-0.00134277
-0.00073242
-0.00036621
-0.00006104
0.00018311
0.00006104
-0.00012207
-0.00042725
-0.00067139
-0.00061035
-0.00054932
-0.00036621
-0.00018311
0.00024414
0.00048828
0.00042725
0.00012207
-0.00006104
-0.00036621
-0.00067139
-0.00054932
-0.00079346
-0.00079346
-0.00067139
-0.00042725
-0.00012207
0.00030518
0.00048828
0.00048828
0.00042725
0.00018311
0.00012207
0.00006104
0.00018311
0.00042725
0.00048828
0.00042725
0.00006104
-0.00048828
-0.00048828
-0.00048828
-0.00012207
0.00000000
-0.00006104
-0.00036621
-0.00067139
-0.00073242
-0.00079346
-0.00091553
-0.00097656
-0.00085449
-0.00073242
-0.00054932
-0.00036621
-0.00018311
-0.00012207
0.00000000
-0.00018311
-0.00024414
-0.00030518
-0.00006104
0.00036621
0.00097656
0.00134277
0.00140381
0.00115967
0.00048828
-0.00012207
-0.00054932
-0.00067139
-0.00079346
-0.00061035
-0.00036621
-0.00018311
-0.00030518
-0.00036621
-0.00067139
-0.00085449
-0.00103760
-0.00128174
-0.00115967
-0.00097656
-0.00097656
-0.00073242
-0.00042725
-0.00006104
0.00012207
0.00036621
0.00054932
0.00067139
0.00042725
0.00024414
-0.00006104
-0.00030518
-0.00018311
-0.00006104
0.00012207
0.00048828
0.00054932
0.00054932
0.00018311
-0.00012207
-0.00042725
-0.00073242
-0.00091553
-0.00122070
-0.00134277
-0.00170898
-0.00146484
-0.00103760
-0.00048828
0.00018311
0.00048828
0.00091553
0.00115967
0.00103760
0.00079346
0.00042725
0.00018311
0.00006104
0.00012207
0.00024414
0.00061035
0.00073242
0.00067139
0.00054932
0.00000000
-0.00067139
-0.00103760
-0.00134277
-0.00164795
-0.00109863
-0.00091553
-0.00073242
-0.00054932
-0.00030518
-0.00048828
-0.00073242
-0.00091553
-0.00103760
-0.00097656
-0.00079346
-0.00061035
-0.00042725
-0.00006104
0.00036621
0.00042725
0.00054932
0.00067139
0.00073242
0.00079346
0.00073242
0.00079346
0.00061035
0.00024414
0.00012207
-0.00012207
-0.00018311
-0.00036621
-0.00054932
-0.00067139
-0.00085449
-0.00079346
-0.00097656
-0.00091553
-0.00103760
-0.00085449
-0.00061035
-0.00042725
-0.00042725
-0.00048828
-0.00024414
0.00012207
0.00042725
0.00085449
0.00103760
0.00091553
0.00048828
0.00012207
