# Supplementary material for: Hsu-Nielsen source acoustic emission data on a concrete block
Source: Data Brief. 2019 Mar 6;23:103813. doi: 10.1016/j.dib.2019.103813 (PMC6660588; doi:10.1016/j.dib.2019.103813)
Supplement: Multimedia component 2 [file mmc2.zip › B/PLB B_13_44310333_V1.csv]

SOURCE FILE NAME: C:\Users\sgh_v\Desktop\Data plb to Ramin\Filtered\B\PLB B.dta
DATE: Friday	September 01	2017
TIME: 10:51:30
SAMPLE INTERVAL (Seconds): 0.0000010000
SIGNAL UNITS: volts
TIME UNITS: Seconds
DATA TYPE: WAVEFORM
NUMBER OF DATA POINTS PER WAVEFORM: 1024
CHANNEL NUMBER: 13
HIT NUMBER: 10
TIME OF TEST: 44.3103332520
0.00097656
-0.00054932
-0.00042725
-0.00030518
-0.00042725
-0.00030518
-0.00030518
-0.00054932
-0.00036621
-0.00030518
-0.00036621
-0.00030518
-0.00048828
-0.00024414
-0.00061035
-0.00030518
-0.00030518
-0.00030518
-0.00030518
-0.00048828
-0.00030518
-0.00024414
-0.00024414
-0.00036621
-0.00036621
-0.00030518
-0.00030518
-0.00042725
-0.00024414
-0.00036621
-0.00030518
-0.00036621
-0.00048828
-0.00042725
-0.00030518
-0.00030518
-0.00036621
-0.00054932
-0.00036621
-0.00030518
-0.00024414
-0.00036621
-0.00030518
-0.00042725
-0.00036621
-0.00042725
-0.00042725
-0.00042725
-0.00042725
-0.00036621
-0.00042725
-0.00030518
-0.00024414
-0.00024414
-0.00036621
-0.00030518
-0.00042725
-0.00036621
-0.00030518
-0.00036621
-0.00036621
-0.00030518
-0.00030518
-0.00030518
-0.00030518
-0.00036621
-0.00036621
-0.00030518
-0.00042725
-0.00042725
-0.00030518
-0.00036621
-0.00024414
-0.00024414
-0.00030518
-0.00030518
-0.00030518
-0.00061035
-0.00048828
-0.00061035
-0.00036621
-0.00036621
-0.00036621
-0.00030518
-0.00030518
-0.00036621
-0.00036621
-0.00036621
-0.00036621
-0.00054932
-0.00036621
-0.00036621
-0.00054932
-0.00042725
-0.00018311
-0.00030518
-0.00036621
-0.00030518
-0.00024414
-0.00030518
-0.00036621
-0.00036621
-0.00030518
-0.00030518
-0.00054932
-0.00036621
-0.00030518
-0.00030518
-0.00042725
-0.00024414
-0.00030518
-0.00030518
-0.00048828
-0.00048828
-0.00036621
-0.00036621
-0.00030518
-0.00018311
-0.00042725
-0.00042725
-0.00024414
-0.00030518
-0.00030518
-0.00030518
-0.00042725
-0.00042725
-0.00036621
-0.00054932
-0.00024414
-0.00024414
-0.00042725
-0.00036621
-0.00054932
-0.00042725
-0.00042725
-0.00036621
-0.00030518
-0.00042725
-0.00042725
-0.00030518
-0.00042725
-0.00036621
-0.00030518
-0.00036621
-0.00030518
-0.00036621
-0.00030518
-0.00018311
-0.00048828
-0.00036621
-0.00030518
-0.00030518
-0.00030518
-0.00048828
-0.00030518
-0.00036621
-0.00036621
-0.00030518
-0.00036621
-0.00024414
-0.00030518
-0.00036621
-0.00030518
-0.00030518
-0.00042725
-0.00036621
-0.00048828
-0.00024414
-0.00030518
-0.00030518
-0.00036621
-0.00030518
-0.00042725
-0.00036621
-0.00036621
-0.00030518
-0.00048828
-0.00030518
-0.00042725
-0.00030518
-0.00030518
-0.00036621
-0.00036621
-0.00036621
-0.00030518
-0.00036621
-0.00036621
-0.00036621
-0.00024414
-0.00030518
-0.00030518
-0.00024414
-0.00030518
-0.00048828
-0.00048828
-0.00048828
-0.00048828
-0.00030518
-0.00024414
-0.00030518
-0.00024414
-0.00024414
-0.00024414
-0.00036621
-0.00042725
-0.00054932
-0.00030518
-0.00024414
-0.00042725
-0.00048828
-0.00048828
-0.00030518
-0.00036621
-0.00036621
-0.00042725
-0.00042725
-0.00054932
-0.00067139
-0.00036621
-0.00030518
-0.00024414
-0.00018311
-0.00024414
-0.00018311
-0.00042725
-0.00042725
-0.00030518
-0.00012207
-0.00018311
-0.00018311
-0.00024414
-0.00042725
-0.00030518
-0.00012207
-0.00018311
-0.00042725
-0.00054932
-0.00048828
-0.00048828
-0.00030518
0.00000000
-0.00012207
-0.00006104
-0.00048828
-0.00073242
-0.00061035
-0.00036621
-0.00024414
-0.00012207
-0.00036621
-0.00054932
-0.00054932
-0.00036621
-0.00036621
-0.00012207
-0.00030518
-0.00054932
-0.00073242
-0.00103760
-0.00079346
-0.00018311
0.00000000
0.00006104
0.00030518
0.00006104
-0.00012207
0.00006104
-0.00018311
-0.00030518
-0.00085449
-0.00079346
-0.00061035
-0.00024414
0.00006104
0.00024414
0.00000000
-0.00024414
-0.00097656
-0.00134277
-0.00115967
-0.00073242
-0.00030518
0.00006104
-0.00018311
-0.00030518
-0.00061035
-0.00030518
0.00018311
0.00006104
-0.00042725
-0.00091553
-0.00054932
0.00018311
0.00036621
0.00000000
-0.00054932
-0.00128174
-0.00146484
-0.00115967
-0.00012207
0.00054932
0.00091553
0.00054932
0.00018311
-0.00036621
-0.00067139
-0.00079346
-0.00067139
-0.00061035
-0.00030518
0.00000000
0.00073242
0.00079346
0.00042725
-0.00042725
-0.00158691
-0.00213623
-0.00183105
-0.00103760
-0.00054932
-0.00030518
0.00012207
0.00085449
0.00079346
-0.00036621
-0.00146484
-0.00177002
-0.00134277
-0.00018311
0.00085449
0.00128174
0.00115967
0.00061035
-0.00018311
-0.00109863
-0.00177002
-0.00201416
-0.00207520
-0.00146484
-0.00054932
0.00030518
0.00024414
-0.00030518
-0.00012207
-0.00036621
-0.00018311
-0.00012207
-0.00006104
-0.00030518
-0.00018311
0.00030518
0.00103760
0.00067139
0.00006104
-0.00048828
-0.00109863
-0.00152588
-0.00122070
-0.00024414
0.00054932
0.00067139
-0.00012207
-0.00073242
-0.00122070
-0.00079346
0.00012207
0.00024414
0.00000000
-0.00042725
-0.00048828
-0.00042725
-0.00036621
-0.00024414
-0.00067139
-0.00146484
-0.00207520
-0.00201416
-0.00128174
-0.00048828
0.00042725
0.00152588
0.00201416
0.00097656
-0.00012207
-0.00079346
-0.00067139
-0.00073242
-0.00054932
-0.00024414
-0.00036621
-0.00067139
-0.00067139
-0.00036621
-0.00012207
-0.00006104
-0.00048828
-0.00115967
-0.00128174
-0.00085449
-0.00006104
0.00048828
0.00036621
-0.00012207
-0.00036621
-0.00067139
-0.00091553
-0.00073242
-0.00012207
0.00006104
-0.00036621
-0.00024414
-0.00024414
-0.00067139
-0.00109863
-0.00103760
-0.00061035
-0.00042725
0.00012207
0.00036621
0.00097656
0.00097656
0.00042725
-0.00012207
-0.00036621
-0.00036621
-0.00024414
-0.00036621
-0.00048828
-0.00042725
-0.00042725
-0.00085449
-0.00128174
-0.00152588
-0.00158691
-0.00134277
-0.00048828
-0.00012207
0.00012207
0.00000000
-0.00036621
-0.00042725
-0.00073242
-0.00085449
-0.00061035
0.00000000
0.00103760
0.00158691
0.00122070
0.00042725
-0.00024414
-0.00085449
-0.00115967
-0.00134277
-0.00115967
-0.00067139
0.00024414
0.00103760
0.00079346
0.00024414
-0.00091553
-0.00164795
-0.00177002
-0.00164795
-0.00122070
-0.00067139
-0.00018311
0.00061035
0.00067139
0.00012207
-0.00048828
-0.00115967
-0.00122070
-0.00109863
-0.00079346
-0.00024414
0.00006104
0.00048828
0.00061035
0.00024414
-0.00036621
-0.00061035
-0.00030518
0.00024414
0.00036621
0.00073242
0.00073242
0.00030518
-0.00030518
-0.00115967
-0.00207520
-0.00225830
-0.00164795
-0.00079346
-0.00030518
0.00012207
0.00000000
-0.00048828
-0.00097656
-0.00128174
-0.00128174
-0.00128174
-0.00067139
-0.00006104
0.00042725
0.00042725
0.00042725
0.00036621
0.00018311
0.00012207
-0.00012207
-0.00024414
-0.00030518
-0.00006104
-0.00012207
-0.00042725
-0.00073242
-0.00054932
-0.00036621
-0.00012207
0.00012207
0.00073242
0.00067139
-0.00030518
-0.00085449
-0.00134277
-0.00170898
-0.00177002
-0.00122070
-0.00061035
0.00000000
-0.00012207
-0.00012207
-0.00042725
-0.00073242
-0.00091553
-0.00073242
-0.00036621
0.00024414
0.00073242
0.00097656
0.00067139
0.00048828
0.00012207
-0.00030518
-0.00036621
-0.00036621
0.00012207
0.00000000
0.00012207
-0.00018311
-0.00061035
-0.00122070
-0.00152588
-0.00183105
-0.00164795
-0.00109863
-0.00048828
0.00018311
0.00018311
0.00061035
-0.00024414
-0.00091553
-0.00122070
-0.00109863
-0.00067139
-0.00042725
0.00012207
-0.00006104
0.00024414
0.00030518
0.00012207
0.00018311
-0.00018311
-0.00024414
-0.00042725
-0.00024414
-0.00024414
-0.00012207
0.00012207
0.00024414
-0.00012207
-0.00012207
-0.00036621
-0.00036621
-0.00061035
-0.00067139
-0.00097656
-0.00140381
-0.00177002
-0.00170898
-0.00134277
-0.00085449
-0.00048828
-0.00024414
-0.00030518
-0.00042725
-0.00042725
-0.00024414
0.00000000
0.00042725
0.00048828
0.00012207
0.00018311
0.00000000
0.00006104
0.00018311
0.00024414
0.00024414
0.00006104
-0.00012207
-0.00006104
-0.00024414
-0.00036621
-0.00061035
-0.00091553
-0.00091553
-0.00085449
-0.00085449
-0.00061035
-0.00061035
-0.00042725
-0.00061035
-0.00073242
-0.00061035
-0.00073242
-0.00091553
-0.00103760
-0.00103760
-0.00091553
-0.00061035
0.00000000
-0.00012207
0.00006104
0.00024414
0.00042725
0.00073242
0.00036621
0.00024414
0.00006104
-0.00048828
-0.00042725
-0.00054932
-0.00030518
-0.00024414
-0.00012207
-0.00030518
-0.00024414
-0.00054932
-0.00079346
-0.00067139
-0.00085449
-0.00085449
-0.00091553
-0.00097656
-0.00073242
-0.00030518
0.00024414
0.00024414
0.00018311
-0.00006104
-0.00036621
-0.00079346
-0.00085449
-0.00061035
-0.00036621
0.00006104
0.00024414
0.00024414
0.00018311
0.00000000
-0.00036621
-0.00061035
-0.00091553
-0.00079346
-0.00036621
0.00000000
0.00030518
0.00048828
0.00000000
-0.00067139
-0.00097656
-0.00140381
-0.00152588
-0.00134277
-0.00061035
-0.00024414
0.00000000
0.00000000
-0.00018311
-0.00061035
-0.00097656
-0.00085449
-0.00067139
-0.00018311
0.00024414
0.00079346
0.00085449
0.00054932
0.00024414
-0.00018311
-0.00073242
-0.00097656
-0.00085449
-0.00073242
-0.00036621
-0.00048828
-0.00006104
-0.00012207
-0.00048828
-0.00073242
-0.00109863
-0.00109863
-0.00085449
-0.00054932
0.00000000
0.00012207
0.00042725
0.00024414
0.00006104
-0.00030518
-0.00030518
-0.00042725
-0.00048828
-0.00042725
-0.00048828
-0.00054932
-0.00024414
-0.00018311
-0.00012207
-0.00018311
-0.00042725
-0.00036621
-0.00042725
-0.00042725
-0.00048828
-0.00030518
-0.00024414
-0.00036621
-0.00042725
-0.00079346
-0.00097656
-0.00097656
-0.00097656
-0.00091553
-0.00048828
-0.00030518
-0.00048828
-0.00030518
0.00000000
0.00006104
-0.00006104
0.00000000
0.00006104
0.00012207
0.00036621
0.00012207
0.00018311
0.00018311
0.00012207
0.00000000
-0.00054932
-0.00073242
-0.00061035
-0.00073242
-0.00054932
-0.00073242
-0.00073242
-0.00061035
-0.00067139
-0.00054932
-0.00061035
-0.00042725
-0.00067139
-0.00079346
-0.00091553
-0.00079346
-0.00073242
-0.00024414
-0.00012207
0.00000000
0.00030518
0.00006104
0.00000000
0.00000000
-0.00024414
-0.00030518
-0.00012207
0.00012207
0.00012207
0.00036621
0.00036621
0.00018311
-0.00012207
-0.00018311
-0.00054932
-0.00073242
-0.00103760
-0.00109863
-0.00103760
-0.00109863
-0.00085449
-0.00097656
-0.00103760
-0.00103760
-0.00097656
-0.00073242
-0.00048828
-0.00054932
-0.00036621
-0.00012207
-0.00018311
0.00006104
-0.00018311
0.00006104
0.00006104
0.00012207
0.00030518
0.00036621
0.00012207
-0.00006104
-0.00006104
-0.00030518
-0.00048828
-0.00054932
-0.00079346
-0.00067139
-0.00079346
-0.00097656
-0.00079346
-0.00079346
-0.00091553
-0.00091553
-0.00079346
-0.00079346
-0.00085449
-0.00067139
-0.00048828
-0.00048828
-0.00042725
-0.00048828
-0.00018311
-0.00018311
0.00000000
0.00012207
0.00024414
0.00000000
0.00012207
0.00006104
0.00012207
-0.00006104
0.00018311
0.00006104
-0.00012207
0.00000000
0.00000000
-0.00018311
-0.00030518
-0.00024414
-0.00042725
-0.00042725
-0.00054932
-0.00042725
-0.00048828
-0.00061035
-0.00067139
-0.00085449
-0.00097656
-0.00122070
-0.00115967
-0.00109863
-0.00109863
-0.00079346
-0.00054932
-0.00018311
0.00024414
0.00024414
0.00030518
0.00024414
0.00024414
0.00030518
0.00018311
0.00006104
0.00012207
-0.00024414
-0.00012207
-0.00030518
-0.00024414
-0.00054932
-0.00061035
-0.00048828
-0.00067139
-0.00054932
-0.00061035
-0.00036621
-0.00048828
-0.00061035
-0.00067139
-0.00091553
-0.00085449
-0.00085449
-0.00079346
-0.00061035
-0.00048828
-0.00030518
-0.00018311
-0.00006104
-0.00006104
-0.00012207
0.00036621
0.00036621
0.00036621
0.00030518
0.00048828
0.00036621
0.00024414
-0.00006104
-0.00048828
-0.00061035
-0.00073242
-0.00079346
-0.00091553
-0.00091553
-0.00097656
-0.00091553
-0.00085449
-0.00067139
-0.00048828
-0.00042725
-0.00048828
-0.00036621
-0.00042725
-0.00042725
-0.00030518
-0.00048828
-0.00048828
-0.00042725
-0.00036621
-0.00042725
-0.00030518
-0.00036621
-0.00012207
-0.00006104
-0.00012207
0.00006104
-0.00012207
0.00018311
0.00000000
-0.00024414
0.00000000
-0.00024414
-0.00012207
-0.00024414
-0.00012207
-0.00042725
-0.00067139
-0.00079346
-0.00097656
-0.00115967
-0.00103760
-0.00097656
-0.00067139
-0.00061035
-0.00054932
-0.00054932
-0.00048828
-0.00048828
-0.00067139
-0.00042725
-0.00018311
-0.00018311
-0.00012207
0.00006104
0.00006104
0.00006104
0.00006104
0.00006104
-0.00006104
-0.00006104
0.00000000
-0.00024414
-0.00006104
-0.00018311
-0.00054932
-0.00061035
-0.00073242
-0.00085449
-0.00061035
-0.00042725
-0.00036621
-0.00042725
-0.00048828
-0.00061035
-0.00079346
-0.00073242
-0.00067139
-0.00048828
-0.00030518
-0.00012207
0.00006104
0.00018311
0.00006104
-0.00018311
-0.00030518
-0.00024414
-0.00030518
-0.00018311
-0.00030518
-0.00006104
-0.00024414
0.00000000
-0.00012207
-0.00024414
-0.00024414
-0.00054932
-0.00054932
-0.00042725
-0.00048828
-0.00061035
-0.00067139
-0.00091553
-0.00097656
-0.00085449
-0.00079346
-0.00079346
