# Supplementary material for: Hsu-Nielsen source acoustic emission data on a concrete block
Source: Data Brief. 2019 Mar 6;23:103813. doi: 10.1016/j.dib.2019.103813 (PMC6660588; doi:10.1016/j.dib.2019.103813)
Supplement: Multimedia component 2 [file mmc2.zip › B/PLB B_15_23137604_V1.csv]

SOURCE FILE NAME: C:\Users\sgh_v\Desktop\Data plb to Ramin\Filtered\B\PLB B.dta
DATE: Friday	September 01	2017
TIME: 10:51:30
SAMPLE INTERVAL (Seconds): 0.0000010000
SIGNAL UNITS: volts
TIME UNITS: Seconds
DATA TYPE: WAVEFORM
NUMBER OF DATA POINTS PER WAVEFORM: 1024
CHANNEL NUMBER: 15
HIT NUMBER: 7
TIME OF TEST: 23.1376037598
0.00079346
-0.00006104
-0.00006104
-0.00006104
-0.00018311
-0.00012207
-0.00012207
0.00000000
-0.00006104
-0.00006104
-0.00006104
-0.00012207
-0.00012207
-0.00006104
-0.00012207
-0.00012207
0.00006104
-0.00006104
-0.00006104
-0.00006104
-0.00012207
-0.00012207
-0.00018311
0.00006104
0.00000000
-0.00006104
-0.00012207
-0.00012207
0.00000000
-0.00006104
-0.00012207
-0.00006104
-0.00006104
-0.00012207
0.00000000
-0.00012207
0.00000000
-0.00006104
0.00000000
-0.00006104
0.00000000
-0.00012207
-0.00012207
-0.00024414
-0.00006104
0.00000000
0.00000000
-0.00018311
0.00000000
0.00012207
-0.00024414
-0.00018311
0.00000000
-0.00018311
-0.00018311
-0.00012207
0.00000000
-0.00006104
-0.00024414
0.00000000
-0.00018311
-0.00018311
-0.00018311
0.00000000
-0.00006104
-0.00012207
-0.00012207
-0.00012207
-0.00012207
-0.00012207
-0.00006104
-0.00012207
-0.00012207
-0.00012207
-0.00006104
-0.00012207
-0.00012207
-0.00006104
0.00000000
-0.00018311
0.00000000
-0.00018311
0.00000000
-0.00012207
-0.00006104
-0.00012207
-0.00012207
0.00006104
-0.00006104
-0.00006104
-0.00012207
0.00006104
-0.00006104
-0.00006104
-0.00006104
-0.00012207
0.00000000
0.00000000
0.00000000
-0.00006104
-0.00006104
0.00000000
-0.00012207
0.00000000
-0.00006104
0.00006104
0.00000000
-0.00006104
-0.00006104
0.00000000
0.00000000
-0.00006104
-0.00012207
-0.00012207
-0.00006104
0.00006104
0.00000000
0.00000000
-0.00006104
0.00000000
-0.00006104
-0.00024414
-0.00018311
-0.00006104
-0.00012207
-0.00024414
0.00000000
0.00000000
0.00012207
0.00000000
-0.00006104
-0.00006104
-0.00012207
-0.00030518
0.00006104
-0.00012207
-0.00006104
0.00000000
-0.00012207
0.00000000
-0.00018311
-0.00012207
-0.00006104
-0.00012207
-0.00006104
0.00000000
0.00000000
-0.00018311
0.00000000
-0.00012207
0.00000000
-0.00012207
-0.00018311
-0.00012207
0.00000000
-0.00024414
-0.00012207
-0.00012207
-0.00018311
-0.00012207
-0.00012207
0.00006104
-0.00006104
-0.00018311
0.00000000
-0.00006104
-0.00006104
-0.00006104
0.00000000
-0.00012207
0.00000000
-0.00018311
0.00000000
-0.00012207
-0.00006104
-0.00012207
-0.00012207
-0.00006104
-0.00012207
-0.00018311
-0.00024414
-0.00006104
-0.00012207
-0.00012207
-0.00018311
-0.00012207
-0.00006104
-0.00012207
-0.00018311
-0.00006104
-0.00018311
-0.00012207
-0.00018311
-0.00012207
-0.00012207
-0.00012207
-0.00012207
0.00006104
0.00000000
-0.00012207
-0.00006104
-0.00006104
-0.00012207
-0.00012207
-0.00012207
0.00000000
-0.00006104
-0.00006104
-0.00006104
-0.00006104
-0.00006104
-0.00006104
0.00000000
-0.00030518
0.00000000
0.00000000
0.00000000
-0.00006104
-0.00006104
-0.00006104
-0.00012207
-0.00006104
-0.00006104
0.00006104
-0.00006104
-0.00012207
0.00000000
0.00000000
0.00000000
-0.00012207
-0.00018311
0.00000000
-0.00018311
0.00000000
-0.00012207
-0.00012207
-0.00012207
-0.00018311
-0.00012207
-0.00006104
0.00000000
-0.00006104
-0.00006104
0.00012207
0.00006104
-0.00012207
-0.00030518
-0.00036621
-0.00030518
-0.00012207
-0.00006104
0.00024414
0.00036621
0.00024414
-0.00006104
-0.00030518
-0.00079346
-0.00085449
-0.00073242
-0.00048828
0.00012207
0.00079346
0.00122070
0.00122070
0.00042725
-0.00048828
-0.00097656
-0.00115967
-0.00085449
-0.00018311
0.00042725
0.00054932
0.00091553
0.00091553
0.00079346
-0.00030518
-0.00122070
-0.00158691
-0.00128174
-0.00061035
0.00024414
0.00079346
0.00103760
0.00036621
-0.00024414
-0.00073242
-0.00073242
-0.00012207
0.00042725
0.00067139
0.00036621
0.00073242
0.00073242
0.00079346
0.00018311
-0.00061035
-0.00085449
-0.00006104
0.00042725
-0.00012207
-0.00170898
-0.00421143
-0.00628662
-0.00665283
-0.00488281
-0.00207520
0.00054932
0.00195313
0.00207520
0.00158691
0.00177002
0.00305176
0.00555420
0.00878906
0.01055908
0.00976563
0.00750732
0.00421143
-0.00012207
-0.00524902
-0.00854492
-0.00817871
-0.00555420
-0.00067139
0.00372314
0.00439453
-0.00097656
-0.00909424
-0.01348877
-0.01324463
-0.00988770
-0.00445557
0.00195313
0.00769043
0.01019287
0.00927734
0.00415039
-0.00225830
-0.00524902
-0.00292969
0.00317383
0.00842285
0.00927734
0.00640869
0.00152588
-0.00408936
-0.00915527
-0.01300049
-0.01300049
-0.00750732
0.00250244
0.01135254
0.01312256
0.00805664
0.00054932
-0.00531006
-0.00976563
-0.01098633
-0.00799561
-0.00177002
0.00579834
0.01129150
0.01232910
0.00695801
-0.00091553
-0.00799561
-0.01019287
-0.00793457
-0.00219727
0.00384521
0.00744629
0.00793457
0.00537109
-0.00018311
-0.00573730
-0.00714111
-0.00457764
0.00024414
0.00427246
0.00769043
0.00848389
0.00482178
-0.00170898
-0.00946045
-0.01446533
-0.01348877
-0.00610352
0.00427246
0.01208496
0.01324463
0.00817871
0.00097656
-0.00427246
-0.00756836
-0.00811768
-0.00463867
0.00158691
0.00732422
0.00958252
0.00903320
0.00579834
0.00024414
-0.00549316
-0.00909424
-0.00927734
-0.00555420
0.00067139
0.00561523
0.00799561
0.00579834
0.00018311
-0.00518799
-0.00750732
-0.00628662
-0.00390625
-0.00128174
0.00164795
0.00305176
0.00299072
0.00158691
-0.00134277
-0.00524902
-0.00775146
-0.00628662
-0.00201416
0.00225830
0.00494385
0.00555420
0.00451660
0.00207520
-0.00152588
-0.00463867
-0.00512695
-0.00347900
-0.00042725
0.00292969
0.00512695
0.00469971
0.00225830
-0.00097656
-0.00384521
-0.00524902
-0.00360107
0.00048828
0.00433350
0.00549316
0.00457764
0.00317383
0.00097656
-0.00109863
-0.00238037
-0.00207520
-0.00085449
0.00067139
0.00140381
0.00213623
0.00201416
0.00054932
-0.00183105
-0.00433350
-0.00451660
-0.00238037
0.00122070
0.00317383
0.00280762
0.00000000
-0.00140381
-0.00164795
-0.00158691
-0.00134277
-0.00097656
0.00115967
0.00384521
0.00469971
0.00286865
-0.00042725
-0.00402832
-0.00616455
-0.00616455
-0.00396729
0.00030518
0.00408936
0.00531006
0.00360107
0.00054932
-0.00347900
-0.00604248
-0.00512695
-0.00238037
-0.00030518
0.00152588
0.00457764
0.00659180
0.00433350
-0.00036621
-0.00488281
-0.00665283
-0.00531006
-0.00146484
0.00360107
0.00659180
0.00592041
0.00280762
-0.00134277
-0.00476074
-0.00640869
-0.00500488
-0.00140381
0.00244141
0.00463867
0.00433350
0.00268555
0.00036621
-0.00244141
-0.00469971
-0.00524902
-0.00396729
-0.00061035
0.00323486
0.00579834
0.00506592
0.00097656
-0.00305176
-0.00549316
-0.00524902
-0.00262451
0.00067139
0.00372314
0.00543213
0.00555420
0.00408936
0.00091553
-0.00274658
-0.00494385
-0.00402832
-0.00152588
0.00097656
0.00286865
0.00378418
0.00286865
0.00054932
-0.00195313
-0.00396729
-0.00494385
-0.00378418
-0.00079346
0.00177002
0.00341797
0.00329590
0.00219727
0.00042725
-0.00213623
-0.00354004
-0.00268555
-0.00012207
0.00250244
0.00354004
0.00256348
0.00042725
-0.00164795
-0.00207520
-0.00115967
-0.00073242
-0.00109863
-0.00115967
0.00000000
0.00079346
0.00079346
-0.00122070
-0.00433350
-0.00585938
-0.00457764
-0.00164795
0.00122070
0.00299072
0.00366211
0.00231934
0.00012207
-0.00128174
-0.00201416
-0.00238037
-0.00183105
-0.00048828
0.00134277
0.00195313
0.00195313
0.00109863
0.00030518
-0.00079346
-0.00146484
-0.00152588
-0.00018311
0.00201416
0.00378418
0.00396729
0.00231934
0.00061035
-0.00128174
-0.00201416
-0.00115967
-0.00006104
0.00097656
0.00134277
0.00140381
0.00048828
-0.00128174
-0.00292969
-0.00384521
-0.00335693
-0.00189209
-0.00018311
0.00128174
0.00225830
0.00219727
0.00134277
-0.00036621
-0.00128174
-0.00097656
0.00036621
0.00152588
0.00170898
0.00115967
0.00030518
-0.00036621
-0.00146484
-0.00213623
-0.00231934
-0.00164795
-0.00085449
0.00012207
0.00061035
0.00018311
-0.00122070
-0.00195313
-0.00158691
-0.00036621
0.00091553
0.00152588
0.00183105
0.00128174
0.00042725
-0.00097656
-0.00146484
-0.00158691
-0.00109863
-0.00061035
0.00030518
0.00134277
0.00152588
0.00085449
-0.00048828
-0.00201416
-0.00274658
-0.00231934
-0.00079346
0.00115967
0.00201416
0.00195313
0.00109863
0.00030518
-0.00048828
-0.00097656
-0.00128174
-0.00128174
-0.00048828
0.00097656
0.00213623
0.00250244
0.00170898
0.00018311
-0.00134277
-0.00207520
-0.00146484
-0.00012207
0.00085449
0.00115967
0.00134277
0.00128174
0.00073242
0.00036621
-0.00018311
-0.00085449
-0.00122070
-0.00109863
-0.00048828
0.00018311
0.00061035
0.00030518
-0.00048828
-0.00122070
-0.00140381
-0.00128174
-0.00109863
-0.00036621
0.00006104
0.00024414
0.00018311
0.00000000
-0.00042725
-0.00067139
-0.00085449
-0.00097656
-0.00073242
-0.00018311
0.00048828
0.00115967
0.00109863
0.00073242
0.00030518
-0.00042725
-0.00103760
-0.00128174
-0.00091553
-0.00042725
0.00018311
0.00030518
-0.00006104
-0.00079346
-0.00103760
-0.00042725
0.00036621
0.00122070
0.00115967
0.00109863
0.00103760
0.00097656
0.00054932
-0.00030518
-0.00103760
-0.00115967
-0.00061035
0.00012207
0.00024414
-0.00006104
-0.00042725
-0.00054932
-0.00061035
-0.00061035
-0.00030518
0.00024414
0.00085449
0.00134277
0.00097656
0.00024414
-0.00054932
-0.00079346
-0.00067139
-0.00006104
0.00036621
0.00079346
0.00103760
0.00079346
-0.00012207
-0.00134277
-0.00244141
-0.00250244
-0.00189209
-0.00109863
-0.00067139
-0.00036621
-0.00006104
0.00006104
0.00024414
0.00018311
0.00018311
0.00012207
0.00006104
0.00054932
0.00079346
0.00079346
0.00036621
0.00000000
-0.00024414
-0.00042725
-0.00012207
0.00012207
0.00042725
0.00042725
-0.00012207
-0.00067139
-0.00103760
-0.00079346
-0.00012207
0.00036621
0.00085449
0.00085449
0.00115967
0.00061035
0.00048828
-0.00018311
-0.00085449
-0.00109863
-0.00085449
-0.00006104
0.00109863
0.00170898
0.00158691
0.00067139
-0.00012207
-0.00091553
-0.00122070
-0.00152588
-0.00158691
-0.00140381
-0.00097656
-0.00079346
-0.00067139
-0.00103760
-0.00115967
-0.00134277
-0.00128174
-0.00085449
-0.00030518
0.00036621
0.00036621
0.00036621
-0.00036621
-0.00073242
-0.00079346
-0.00048828
0.00018311
0.00067139
0.00146484
0.00146484
0.00183105
0.00164795
0.00109863
0.00061035
-0.00030518
-0.00097656
-0.00079346
-0.00018311
0.00061035
0.00109863
0.00097656
0.00061035
0.00024414
0.00006104
-0.00030518
-0.00048828
-0.00067139
-0.00067139
-0.00042725
-0.00018311
0.00006104
0.00012207
0.00000000
-0.00030518
-0.00054932
-0.00079346
-0.00061035
-0.00036621
-0.00024414
-0.00048828
-0.00091553
-0.00109863
-0.00109863
-0.00048828
0.00006104
0.00012207
0.00012207
0.00000000
0.00012207
-0.00006104
-0.00024414
-0.00042725
-0.00048828
-0.00024414
0.00030518
0.00042725
0.00030518
0.00012207
-0.00006104
-0.00024414
-0.00018311
0.00018311
0.00054932
0.00067139
0.00048828
0.00048828
0.00036621
0.00024414
0.00018311
-0.00006104
0.00018311
0.00012207
-0.00006104
-0.00006104
-0.00048828
-0.00073242
-0.00109863
-0.00146484
-0.00146484
-0.00115967
-0.00042725
0.00000000
0.00030518
0.00000000
-0.00018311
-0.00024414
-0.00012207
0.00030518
0.00079346
0.00073242
0.00085449
0.00079346
0.00079346
0.00067139
0.00018311
-0.00018311
-0.00042725
-0.00054932
-0.00030518
0.00036621
0.00042725
0.00042725
0.00012207
-0.00024414
-0.00036621
-0.00036621
0.00006104
0.00012207
0.00012207
0.00012207
0.00024414
0.00030518
0.00018311
0.00000000
-0.00030518
-0.00061035
-0.00067139
-0.00048828
-0.00030518
-0.00042725
-0.00091553
-0.00103760
-0.00109863
-0.00085449
-0.00061035
-0.00036621
-0.00012207
-0.00024414
-0.00018311
-0.00018311
-0.00018311
0.00000000
0.00024414
0.00042725
0.00054932
0.00042725
0.00061035
0.00054932
0.00036621
0.00024414
-0.00024414
-0.00048828
-0.00018311
0.00006104
0.00024414
0.00024414
0.00012207
0.00012207
0.00012207
0.00024414
0.00024414
-0.00012207
-0.00030518
-0.00036621
-0.00006104
0.00012207
0.00048828
0.00036621
0.00012207
-0.00018311
-0.00061035
-0.00097656
-0.00109863
-0.00091553
-0.00067139
-0.00042725
0.00012207
-0.00006104
0.00012207
-0.00006104
-0.00006104
-0.00030518
0.00000000
0.00024414
0.00054932
0.00067139
0.00073242
0.00048828
0.00006104
-0.00024414
-0.00030518
-0.00030518
-0.00042725
-0.00036621
-0.00030518
-0.00042725
-0.00042725
-0.00036621
-0.00030518
-0.00036621
-0.00030518
-0.00012207
0.00018311
0.00036621
0.00048828
0.00036621
0.00012207
-0.00018311
-0.00012207
0.00000000
0.00006104
-0.00006104
-0.00018311
-0.00024414
-0.00067139
-0.00073242
-0.00079346
-0.00079346
-0.00073242
-0.00054932
