# Supplementary material for: Hsu-Nielsen source acoustic emission data on a concrete block
Source: Data Brief. 2019 Mar 6;23:103813. doi: 10.1016/j.dib.2019.103813 (PMC6660588; doi:10.1016/j.dib.2019.103813)
Supplement: Multimedia component 2 [file mmc2.zip › B/PLB B_16_8918025_V1.csv]

SOURCE FILE NAME: C:\Users\sgh_v\Desktop\Data plb to Ramin\Filtered\B\PLB B.dta
DATE: Friday	September 01	2017
TIME: 10:51:30
SAMPLE INTERVAL (Seconds): 0.0000010000
SIGNAL UNITS: volts
TIME UNITS: Seconds
DATA TYPE: WAVEFORM
NUMBER OF DATA POINTS PER WAVEFORM: 1024
CHANNEL NUMBER: 16
HIT NUMBER: 3
TIME OF TEST: 8.9180259705
0.00018311
-0.00030518
-0.00024414
-0.00018311
-0.00024414
-0.00018311
-0.00024414
-0.00018311
-0.00024414
-0.00024414
-0.00012207
-0.00018311
-0.00012207
-0.00012207
-0.00012207
-0.00012207
-0.00018311
-0.00012207
-0.00012207
-0.00018311
-0.00018311
-0.00018311
-0.00030518
-0.00024414
-0.00018311
-0.00024414
-0.00018311
-0.00024414
-0.00006104
-0.00024414
-0.00018311
-0.00024414
-0.00012207
-0.00024414
-0.00018311
-0.00018311
-0.00018311
-0.00018311
-0.00042725
-0.00018311
-0.00024414
-0.00012207
-0.00024414
-0.00018311
-0.00018311
-0.00018311
-0.00018311
-0.00006104
-0.00018311
-0.00018311
-0.00024414
-0.00024414
-0.00012207
-0.00024414
-0.00018311
-0.00018311
-0.00018311
-0.00024414
-0.00012207
-0.00006104
-0.00012207
-0.00024414
-0.00018311
-0.00012207
-0.00024414
-0.00012207
-0.00030518
-0.00024414
-0.00030518
-0.00012207
-0.00018311
-0.00030518
-0.00018311
-0.00024414
-0.00018311
-0.00030518
-0.00024414
-0.00030518
-0.00018311
-0.00024414
-0.00018311
-0.00012207
-0.00012207
-0.00018311
-0.00018311
-0.00018311
-0.00012207
-0.00012207
-0.00012207
-0.00006104
-0.00012207
-0.00024414
-0.00012207
-0.00024414
-0.00024414
-0.00018311
-0.00006104
-0.00012207
-0.00024414
-0.00024414
-0.00006104
-0.00018311
-0.00024414
-0.00030518
-0.00012207
-0.00012207
-0.00018311
-0.00012207
-0.00018311
-0.00024414
-0.00024414
-0.00018311
-0.00012207
-0.00012207
-0.00024414
-0.00018311
-0.00012207
-0.00030518
-0.00024414
-0.00018311
-0.00018311
-0.00024414
-0.00018311
-0.00012207
-0.00012207
-0.00018311
-0.00024414
-0.00018311
-0.00012207
-0.00030518
-0.00012207
-0.00012207
-0.00030518
-0.00006104
-0.00024414
-0.00018311
-0.00012207
-0.00006104
-0.00024414
-0.00036621
-0.00030518
-0.00024414
-0.00018311
-0.00018311
-0.00018311
-0.00012207
-0.00024414
-0.00018311
-0.00018311
-0.00030518
-0.00030518
-0.00018311
-0.00012207
-0.00006104
-0.00018311
-0.00012207
-0.00036621
-0.00024414
0.00018311
-0.00024414
-0.00024414
-0.00024414
-0.00018311
-0.00018311
-0.00018311
-0.00024414
-0.00006104
-0.00012207
-0.00018311
-0.00024414
-0.00030518
-0.00018311
-0.00012207
-0.00006104
-0.00024414
-0.00024414
0.00000000
-0.00012207
-0.00012207
-0.00018311
-0.00024414
-0.00012207
-0.00036621
-0.00018311
-0.00012207
-0.00018311
-0.00018311
-0.00024414
-0.00024414
-0.00018311
-0.00018311
-0.00012207
-0.00018311
-0.00018311
-0.00018311
-0.00018311
-0.00018311
-0.00018311
-0.00024414
-0.00018311
-0.00012207
-0.00024414
-0.00006104
-0.00018311
-0.00024414
-0.00006104
-0.00024414
-0.00018311
-0.00024414
-0.00006104
0.00006104
-0.00024414
-0.00024414
-0.00018311
-0.00012207
-0.00018311
-0.00024414
-0.00024414
-0.00012207
-0.00012207
-0.00030518
-0.00018311
-0.00006104
-0.00018311
-0.00012207
0.00000000
-0.00024414
-0.00024414
-0.00024414
-0.00012207
-0.00012207
-0.00030518
-0.00024414
-0.00018311
-0.00012207
-0.00012207
-0.00012207
-0.00012207
-0.00018311
-0.00030518
-0.00018311
-0.00018311
-0.00018311
-0.00012207
-0.00018311
-0.00018311
-0.00024414
-0.00054932
-0.00054932
-0.00012207
-0.00048828
0.00061035
0.00091553
0.00042725
-0.00036621
-0.00122070
-0.00061035
-0.00115967
-0.00091553
-0.00115967
0.00018311
0.00152588
0.00109863
0.00073242
-0.00103760
-0.00183105
-0.00244141
-0.00177002
0.00146484
0.00494385
0.00445557
0.00433350
0.00268555
-0.00097656
-0.00231934
-0.00775146
-0.01483154
-0.01263428
0.00152588
0.01367188
0.01263428
0.00695801
0.00122070
-0.00280762
-0.00750732
-0.00982666
-0.00402832
0.00091553
0.00286865
-0.00024414
0.00054932
0.00549316
0.01019287
0.00482178
-0.00292969
-0.00646973
-0.01025391
-0.00225830
0.00573730
0.01324463
0.00006104
-0.01232910
-0.01300049
-0.00640869
0.00732422
0.01007080
0.01165771
0.00299072
-0.00152588
-0.00347900
-0.00720215
-0.00482178
-0.00695801
-0.00128174
0.00103760
0.00744629
0.00604248
0.00585938
-0.00274658
-0.00415039
-0.00091553
0.00030518
-0.00097656
-0.00646973
-0.00006104
0.00726318
0.00494385
-0.00354004
-0.00317383
0.00000000
-0.00030518
-0.00103760
0.00286865
0.00433350
-0.00030518
-0.00170898
-0.00457764
-0.00885010
-0.00866699
0.00280762
0.00848389
0.00415039
0.00042725
-0.00335693
-0.00231934
0.00421143
0.00726318
0.00213623
-0.00665283
-0.00897217
-0.00311279
0.00335693
0.00598145
0.00445557
0.00402832
-0.00091553
-0.00347900
-0.00427246
0.00164795
0.00201416
-0.00091553
-0.00708008
-0.00488281
-0.00415039
0.00231934
0.00836182
0.00469971
-0.00262451
-0.01049805
-0.00268555
0.00451660
0.00842285
0.00762939
0.00115967
-0.00677490
-0.01068115
-0.00305176
0.00274658
0.00341797
0.00109863
0.00170898
0.00415039
0.00659180
0.00311279
-0.00244141
-0.00756836
-0.00946045
-0.00885010
-0.00567627
0.00482178
0.01062012
0.01263428
0.00665283
-0.00152588
-0.00805664
-0.00878906
-0.00671387
-0.00335693
-0.00030518
0.00250244
0.00695801
0.00897217
0.00775146
-0.00140381
-0.00976563
-0.01098633
-0.00549316
0.00097656
0.00585938
0.00695801
0.00457764
0.00158691
-0.00152588
-0.00347900
-0.00512695
-0.00341797
-0.00048828
0.00292969
0.00463867
0.00476074
0.00360107
0.00030518
-0.00384521
-0.00885010
-0.00878906
-0.00354004
0.00170898
0.00439453
0.00531006
0.00347900
-0.00061035
-0.00231934
-0.00103760
-0.00042725
-0.00109863
-0.00073242
0.00134277
0.00341797
0.00408936
0.00421143
0.00024414
-0.00402832
-0.00445557
-0.00280762
-0.00085449
0.00048828
0.00103760
-0.00048828
-0.00231934
-0.00140381
0.00091553
0.00103760
-0.00128174
-0.00231934
-0.00061035
0.00115967
0.00170898
0.00122070
0.00085449
-0.00018311
-0.00262451
-0.00213623
0.00012207
0.00115967
0.00140381
0.00189209
0.00128174
-0.00048828
-0.00177002
-0.00158691
-0.00036621
0.00073242
0.00103760
0.00042725
0.00012207
0.00067139
-0.00006104
-0.00128174
-0.00152588
-0.00085449
-0.00079346
-0.00097656
-0.00134277
-0.00170898
-0.00103760
0.00036621
0.00170898
0.00164795
0.00030518
-0.00097656
-0.00091553
0.00061035
0.00122070
-0.00006104
-0.00183105
-0.00152588
0.00012207
0.00195313
0.00225830
0.00115967
-0.00012207
-0.00048828
-0.00030518
-0.00042725
-0.00097656
-0.00152588
-0.00140381
-0.00085449
-0.00061035
0.00006104
0.00097656
0.00183105
0.00097656
-0.00158691
-0.00378418
-0.00433350
-0.00201416
0.00054932
0.00146484
0.00134277
0.00195313
0.00329590
0.00378418
0.00158691
-0.00164795
-0.00433350
-0.00390625
-0.00097656
0.00207520
0.00396729
0.00317383
0.00128174
-0.00109863
-0.00311279
-0.00384521
-0.00305176
-0.00091553
0.00103760
0.00140381
0.00091553
0.00054932
0.00042725
0.00006104
-0.00109863
-0.00219727
-0.00256348
-0.00079346
0.00152588
0.00323486
0.00250244
0.00024414
-0.00170898
-0.00250244
-0.00134277
-0.00006104
0.00067139
0.00115967
0.00207520
0.00195313
0.00042725
-0.00115967
-0.00195313
-0.00189209
-0.00067139
0.00018311
-0.00012207
-0.00079346
-0.00073242
-0.00030518
0.00024414
-0.00012207
-0.00103760
-0.00140381
-0.00079346
0.00061035
0.00054932
-0.00030518
-0.00079346
-0.00036621
0.00067139
0.00140381
0.00146484
0.00115967
0.00006104
-0.00042725
-0.00054932
-0.00097656
-0.00146484
-0.00195313
-0.00146484
0.00012207
0.00134277
0.00164795
0.00103760
0.00024414
-0.00085449
-0.00140381
-0.00146484
-0.00109863
-0.00036621
-0.00030518
-0.00085449
-0.00122070
-0.00079346
0.00091553
0.00225830
0.00207520
0.00073242
-0.00115967
-0.00244141
-0.00134277
0.00042725
0.00140381
0.00097656
-0.00012207
-0.00012207
0.00042725
0.00097656
0.00103760
0.00048828
-0.00073242
-0.00183105
-0.00250244
-0.00207520
-0.00073242
-0.00018311
-0.00012207
-0.00091553
-0.00146484
-0.00085449
0.00140381
0.00311279
0.00262451
0.00000000
-0.00207520
-0.00280762
-0.00140381
0.00054932
0.00189209
0.00183105
0.00067139
0.00000000
0.00006104
0.00018311
-0.00030518
-0.00085449
-0.00128174
-0.00109863
-0.00030518
0.00006104
0.00036621
0.00012207
-0.00048828
-0.00109863
-0.00079346
-0.00067139
0.00048828
0.00134277
0.00109863
-0.00018311
-0.00097656
-0.00170898
-0.00195313
-0.00140381
-0.00024414
0.00085449
0.00152588
0.00219727
0.00244141
0.00122070
-0.00067139
-0.00195313
-0.00195313
-0.00128174
-0.00042725
-0.00012207
-0.00012207
-0.00012207
0.00024414
0.00067139
0.00006104
-0.00030518
-0.00061035
-0.00061035
-0.00018311
-0.00012207
-0.00024414
-0.00042725
-0.00067139
-0.00067139
-0.00067139
-0.00006104
0.00042725
0.00109863
0.00128174
0.00030518
-0.00085449
-0.00164795
-0.00177002
-0.00115967
-0.00048828
0.00018311
0.00103760
0.00170898
0.00201416
0.00170898
0.00012207
-0.00152588
-0.00238037
-0.00219727
-0.00146484
-0.00036621
0.00006104
-0.00012207
-0.00018311
0.00000000
0.00024414
0.00000000
-0.00018311
-0.00024414
-0.00006104
0.00012207
0.00006104
-0.00018311
-0.00018311
-0.00054932
-0.00048828
-0.00036621
-0.00018311
0.00018311
0.00048828
0.00054932
0.00012207
-0.00097656
-0.00158691
-0.00170898
-0.00067139
0.00012207
0.00067139
0.00079346
0.00079346
0.00067139
0.00048828
0.00000000
-0.00048828
-0.00079346
-0.00115967
-0.00085449
-0.00091553
-0.00012207
0.00024414
0.00054932
0.00054932
0.00000000
-0.00018311
-0.00042725
-0.00024414
0.00012207
0.00012207
-0.00024414
-0.00085449
-0.00103760
-0.00097656
-0.00054932
-0.00018311
0.00012207
0.00054932
0.00073242
0.00073242
0.00054932
-0.00006104
-0.00079346
-0.00122070
-0.00158691
-0.00103760
0.00024414
0.00140381
0.00170898
0.00122070
0.00000000
-0.00128174
-0.00189209
-0.00183105
-0.00152588
-0.00122070
-0.00054932
0.00036621
0.00134277
0.00164795
0.00115967
0.00012207
-0.00103760
-0.00146484
-0.00109863
-0.00030518
0.00067139
0.00103760
0.00091553
0.00036621
-0.00061035
-0.00103760
-0.00109863
-0.00079346
-0.00048828
0.00000000
0.00036621
0.00073242
0.00067139
0.00036621
-0.00036621
-0.00109863
-0.00140381
-0.00128174
-0.00048828
0.00054932
0.00079346
0.00067139
0.00006104
-0.00061035
-0.00122070
-0.00134277
-0.00128174
-0.00079346
-0.00012207
0.00048828
0.00085449
0.00073242
0.00048828
-0.00012207
-0.00036621
-0.00042725
-0.00030518
-0.00012207
0.00012207
0.00024414
0.00000000
-0.00024414
-0.00024414
-0.00061035
-0.00054932
-0.00054932
-0.00061035
-0.00048828
-0.00030518
-0.00024414
-0.00012207
-0.00018311
-0.00036621
-0.00061035
-0.00042725
0.00018311
0.00048828
0.00061035
0.00042725
0.00012207
-0.00018311
-0.00012207
-0.00018311
-0.00030518
-0.00030518
-0.00042725
-0.00030518
-0.00018311
0.00000000
-0.00024414
-0.00036621
-0.00067139
-0.00109863
-0.00103760
-0.00079346
-0.00036621
0.00018311
0.00042725
0.00006104
-0.00012207
-0.00030518
-0.00024414
-0.00024414
-0.00006104
0.00018311
0.00006104
0.00024414
0.00030518
0.00030518
-0.00006104
-0.00030518
-0.00054932
-0.00061035
-0.00042725
-0.00030518
-0.00018311
0.00000000
0.00012207
-0.00030518
-0.00054932
-0.00054932
-0.00042725
-0.00012207
-0.00012207
-0.00006104
-0.00012207
-0.00006104
-0.00042725
-0.00024414
-0.00042725
-0.00042725
-0.00061035
-0.00018311
0.00012207
0.00030518
0.00018311
0.00012207
-0.00006104
-0.00024414
-0.00024414
-0.00042725
0.00000000
0.00000000
0.00024414
0.00024414
0.00012207
-0.00030518
-0.00042725
-0.00054932
-0.00067139
-0.00067139
-0.00042725
-0.00042725
-0.00036621
-0.00030518
-0.00030518
-0.00042725
-0.00042725
-0.00036621
-0.00012207
0.00012207
0.00012207
0.00024414
0.00036621
0.00048828
0.00036621
0.00018311
-0.00006104
-0.00030518
-0.00042725
-0.00036621
-0.00036621
-0.00030518
-0.00030518
-0.00006104
-0.00018311
-0.00054932
-0.00048828
-0.00061035
-0.00042725
-0.00030518
-0.00030518
0.00000000
0.00024414
0.00042725
0.00018311
-0.00012207
-0.00079346
-0.00115967
-0.00115967
-0.00097656
-0.00067139
-0.00030518
0.00024414
0.00085449
0.00146484
0.00177002
0.00146484
0.00067139
-0.00036621
-0.00103760
-0.00164795
-0.00158691
-0.00177002
-0.00146484
-0.00115967
-0.00018311
0.00067139
0.00128174
0.00134277
0.00085449
0.00012207
-0.00042725
-0.00097656
-0.00103760
-0.00085449
-0.00018311
0.00030518
0.00079346
0.00109863
0.00128174
0.00073242
-0.00036621
-0.00079346
-0.00152588
-0.00134277
-0.00109863
-0.00067139
-0.00048828
-0.00042725
0.00006104
0.00048828
0.00048828
-0.00006104
-0.00073242
-0.00115967
-0.00085449
-0.00030518
0.00030518
0.00048828
0.00054932
0.00036621
-0.00006104
-0.00024414
-0.00054932
-0.00061035
-0.00054932
-0.00097656
-0.00097656
