# Supplementary material for: Hsu-Nielsen source acoustic emission data on a concrete block
Source: Data Brief. 2019 Mar 6;23:103813. doi: 10.1016/j.dib.2019.103813 (PMC6660588; doi:10.1016/j.dib.2019.103813)
Supplement: Multimedia component 5 [file mmc5.zip]

Archive with 1 entries (1 files):
- dib_103813_PLB C_V1_mmc5.dta
